# Supplementary material for: Integrated Computational Analysis Reveals Structurally Destabilizing Missense Variants in the PDX1 Transcription Factor
Source: Genes (Basel). 2026 Feb 27;17(3):273. doi: 10.3390/genes17030273 (PMC13026271; doi:10.3390/genes17030273)
Supplement: Supplementary file 1 [file genes-17-00273-s001.zip]

Archive with 1 entries (1 files):
- genes-4163047-supplementary.pdf
